# Supplementary material for: Oral Administration of Lactiplantibacillus plantarum CCFM8661 Alleviates Dichlorvos-Induced Toxicity in Mice
Source: Foods. 2024 Oct 9;13(19):3211. doi: 10.3390/foods13193211 (PMC11476327; doi:10.3390/foods13193211)
Supplement: Supplementary file 1 [file foods-13-03211-s001.zip]

Archive with 1 entries (1 files):
- foods-3157070-supplementary.pdf
